# Supplementary material for: ReFeaFi: Genome-wide prediction of regulatory elements driving transcription initiation
Source: PLoS Comput Biol. 2021 Sep 7;17(9):e1009376. doi: 10.1371/journal.pcbi.1009376 (PMC8448322; doi:10.1371/journal.pcbi.1009376)
Supplement: S1 Table — (XLSX) [file pcbi.1009376.s004.xlsx]

## Sheet: S1_table
Recall	FP per 1 Mb	F1 score
0.775084	326.386	0.305567
0.746868	267.502	0.335681
0.654275	142.299	0.423185
0.50225	46.4392	0.50951
0.341631	8.62987	0.478195
0.219078	0.99097	0.356488
