# Supplementary material for: ReFeaFi: Genome-wide prediction of regulatory elements driving transcription initiation
Source: PLoS Comput Biol. 2021 Sep 7;17(9):e1009376. doi: 10.1371/journal.pcbi.1009376 (PMC8448322; doi:10.1371/journal.pcbi.1009376)
Supplement: S2 Table — (XLSX) [file pcbi.1009376.s005.xlsx]

## Sheet: Sheet1
Species	Genome size	Number of robust CAGE peaks	Peaks per 1 Mb
Human	3095693983	201802	65
Mouse	2654911517	158966	60
Chicken	1018836108	31863	31
Rat	2782012602	28325	10
Dog	2327650711	23147	10
Monkey	2824226272	25869	9
