# Supplementary material for: ReFeaFi: Genome-wide prediction of regulatory elements driving transcription initiation
Source: PLoS Comput Biol. 2021 Sep 7;17(9):e1009376. doi: 10.1371/journal.pcbi.1009376 (PMC8448322; doi:10.1371/journal.pcbi.1009376)
Supplement: S3 Table — (XLSX) [file pcbi.1009376.s006.xlsx]

## Sheet: Sheet1
ID	Chr	Position	Closest peak	Type	Strand	Conservation	TATA	Inr	GC%
TS1	chr20	55500504	62721	Promoter	+	0.95	0	0	59
TS2	chr17	37719879	43991	Promoter	-	0.99	0	0	59
TS3	chr16	51147623	35748	Promoter	+	0.94	0	0	52
TS4	chr14	105310505	12977	Promoter	-	0	0	0	55
TS5	chr2	121344650	23142	Promoter	+	0	0	0	72
TS6	chr6	99797621	75121	Promoter	+	0.4	1	0	72
TS7	chr3	53528516	146947	Promoter	-	0.22	0	1	82
TS8	chr19	44913646	52505	Promoter	+	0	1	1	62
TS9	chr7	1315350	14836	Enhancer	+	1	0	0	52
TS10	chr4	17135852	76196	Enhancer	+	0.93	0	0	41
TS11	chr6	45709523	13093	Enhancer	+	0.89	0	0	45
TS12	chr16	88186706	41694	Enhancer	+	0	0	0	63
TS13	chr1	229039512	35035	Enhancer	+	0	0	0	49
TS14	chr4	189167477	23262	Enhancer	+	0	0	0	57
TS15	chr13	25572503	49119	Enhancer	+	0.03	1	0	52
TS16	chr14	97165660	19170	Enhancer	+	0.01	0	1	50
TS17	chr9	122573287	27611	Enhancer	+	0.47	1	1	37
TS18	chr4	58581891	604807	Enhancer	-	0.08	0	0	40
TS19	chr2	105224916	114521	Promoter	-	0.06	0	1	45
TS20	chr2	21882925	590849	Promoter	-	0.36	0	1	43
