# Supplementary material for: ReFeaFi: Genome-wide prediction of regulatory elements driving transcription initiation
Source: PLoS Comput Biol. 2021 Sep 7;17(9):e1009376. doi: 10.1371/journal.pcbi.1009376 (PMC8448322; doi:10.1371/journal.pcbi.1009376)
Supplement: S4 Table — (XLSX) [file pcbi.1009376.s007.xlsx]

## Sheet: S4_table
TF ID	Name	Promoters Score	Enhancers score	Sum
MA1101.2	BACH2	0.100153	0.0854766	0.18563
MA1622.1	SMAD2::SMAD3	0.0782835	0.0745714	0.152855
MA1137.1	FOSL1::JUNB	0.0772919	0.0742364	0.151528
MA0489.1	JUN(VAR.2)	0.0768355	0.0708862	0.147722
MA0477.2	FOSL1	0.0755832	0.0711615	0.146745
MA1594.1	ZNF382	0.0867881	0.0587205	0.145509
MA0490.2	JUNB	0.0755329	0.0689922	0.144525
MA1128.1	FOSL1::JUN	0.0729018	0.0716005	0.144502
MA0491.2	JUND	0.0748467	0.0696439	0.144491
MA1134.1	FOS::JUNB	0.0740639	0.0684479	0.142512
MA1132.1	JUN::JUNB	0.0716849	0.070066	0.141751
MA1142.1	FOSL1::JUND	0.0728558	0.0684333	0.141289
MA1135.1	FOSB::JUNB	0.072836	0.068297	0.141133
MA1144.1	FOSL2::JUND	0.0726427	0.0682399	0.140883
MA1138.1	FOSL2::JUNB	0.0724518	0.066549	0.139001
MA1130.1	FOSL2::JUN	0.0741904	0.0646742	0.138865
MA0099.3	FOS::JUN	0.072351	0.0643285	0.13668
MA1141.1	FOS::JUND	0.070597	0.0657908	0.136388
MA0462.2	BATF::JUN	0.0709457	0.0623549	0.133301
MA1634.1	BATF	0.0702457	0.0621662	0.132412
MA0476.1	FOS	0.067698	0.0646722	0.13237
MA1654.1	ZNF16	0.0697189	0.0612356	0.130954
MA1470.1	BACH2(VAR.2)	0.0651514	0.0639844	0.129136
MA0089.2	NFE2L1	0.0680299	0.0597604	0.12779
MA0655.1	JDP2	0.0685057	0.0589991	0.127505
MA0080.5	SPI1	0.0664231	0.0598054	0.126229
MA1418.1	IRF3	0.0640645	0.0616476	0.125712
MA0835.2	BATF3	0.0662947	0.0568501	0.123145
MA0050.2	IRF1	0.0683694	0.0531964	0.121566
MA0841.1	NFE2	0.0635897	0.0553905	0.11898
MA0138.2	REST	0.0564956	0.0617098	0.118205
MA0073.1	RREB1	0.0576999	0.0554163	0.113116
MA0609.2	CREM	0.0562115	0.0567141	0.112926
MA1643.1	NFIB	0.0528529	0.0577117	0.110565
MA0620.3	MITF	0.0575846	0.0508907	0.108475
MA0478.1	FOSL2	0.058909	0.0476347	0.106544
MA1651.1	ZFP42	0.0538809	0.0524784	0.106359
MA1589.1	ZNF140	0.0553267	0.0501044	0.105431
MA0501.1	MAF::NFE2	0.0530663	0.0511935	0.10426
MA0150.2	NFE2L2	0.0520734	0.0514656	0.103539
MA0804.1	TBX19	0.0549348	0.0484395	0.103374
MA1126.1	FOS::JUN(VAR.2)	0.0564783	0.0447735	0.101252
MA1145.1	FOSL2::JUND(VAR.2)	0.0506914	0.049608	0.100299
MA0066.1	PPARG	0.056459	0.043818	0.100277
MA0657.1	KLF13	0.0478799	0.0520806	0.0999605
MA0591.1	BACH1::MAFK	0.046104	0.0536299	0.099734
MA0051.1	IRF2	0.0502185	0.0492773	0.0994958
MA1475.1	CREB3L4(VAR.2)	0.0447349	0.0540013	0.0987362
MA0840.1	CREB5	0.0502283	0.0477332	0.0979615
MA0834.1	ATF7	0.0498255	0.0471331	0.0969586
MA0139.1	CTCF	0.0446291	0.0517158	0.0963449
MA1576.1	THRB(VAR.3)	0.0507429	0.0455031	0.096246
MA0494.1	NR1H3::RXRA	0.050006	0.0455147	0.0955207
MA0525.2	TP63	0.0484651	0.0468606	0.0953257
MA1529.1	NHLH2	0.0450661	0.0500261	0.0950922
MA0106.3	TP53	0.0497668	0.0452927	0.0950595
MA1575.1	THRB(VAR.2)	0.0439821	0.0510772	0.0950592
MA0496.3	MAFK	0.0480121	0.0466154	0.0946274
MA0598.3	EHF	0.0470189	0.0475288	0.0945476
MA0861.1	TP73	0.048957	0.043865	0.0928219
MA1114.1	PBX3	0.0448643	0.0478789	0.0927431
MA0081.2	SPIB	0.0471203	0.0456032	0.0927236
MA0656.1	JDP2(VAR.2)	0.0500906	0.0421695	0.0922601
MA1140.2	JUNB(VAR.2)	0.046521	0.0457388	0.0922598
MA1139.1	FOSL2::JUNB(VAR.2)	0.0488903	0.0433088	0.0921992
MA1573.1	THAP11	0.0458137	0.0462406	0.0920543
MA1600.1	ZNF684	0.045787	0.0462155	0.0920025
MA0149.1	EWSR1-FLI1	0.0440712	0.0471423	0.0912135
MA1633.1	BACH1	0.0457314	0.0443963	0.0901277
MA0604.1	ATF1	0.0381965	0.0518404	0.0900369
MA0140.2	GATA1::TAL1	0.0482776	0.0416177	0.0898954
MA0685.1	SP4	0.039671	0.0500259	0.0896969
MA1127.1	FOSB::JUN	0.0470478	0.0416965	0.0887443
MA0492.1	JUND(VAR.2)	0.0493193	0.0393295	0.0886488
MA0516.2	SP2	0.0404654	0.0471097	0.0875751
MA0629.1	RHOX11	0.0439271	0.0435246	0.0874517
MA1149.1	RARA::RXRG	0.0404741	0.0467009	0.087175
MA0473.3	ELF1	0.0461679	0.0406706	0.0868385
MA0761.2	ETV1	0.0470364	0.0394238	0.0864602
MA0600.2	RFX2	0.0433233	0.0427752	0.0860985
MA1129.1	FOSL1::JUN(VAR.2)	0.0443919	0.0414028	0.0857946
MA0156.2	FEV	0.0405638	0.0451726	0.0857364
MA0731.1	BCL6B	0.043988	0.0415252	0.0855132
MA0510.2	RFX5	0.0428313	0.0419661	0.0847973
MA1521.1	MAFA	0.038582	0.0462139	0.0847959
MA1133.1	JUN::JUNB(VAR.2)	0.0447461	0.0399448	0.0846909
MA0782.2	PKNOX1	0.0447731	0.039778	0.084551
MA0007.3	AR	0.0453246	0.0390628	0.0843874
MA0062.3	GABPA	0.0417928	0.042574	0.0843667
MA1520.1	MAF	0.041204	0.0428763	0.0840802
MA0858.1	RARB(VAR.2)	0.0440015	0.0399964	0.0839979
MA1527.1	NFIC(VAR.2)	0.0410864	0.0426914	0.0837778
MA0605.2	ATF3	0.044108	0.0394077	0.0835158
MA1136.1	FOSB::JUNB(VAR.2)	0.0436763	0.0395639	0.0832402
MA0762.1	ETV2	0.043812	0.0393548	0.0831668
MA0474.2	ERG	0.0418119	0.04118	0.0829919
MA1148.1	PPARA::RXRA	0.0427034	0.0400307	0.082734
MA1597.1	ZNF528	0.0409833	0.0414886	0.0824719
MA1466.1	ATF6	0.0359933	0.0463184	0.0823117
MA0475.2	FLI1	0.0417543	0.0403407	0.082095
MA0687.1	SPIC	0.0418512	0.0401532	0.0820044
MA0083.3	SRF	0.0453989	0.0364924	0.0818913
MA0640.2	ELF3	0.0395258	0.0421605	0.0816863
MA0765.2	ETV5	0.0350977	0.0464336	0.0815313
MA0799.1	RFX4	0.0417447	0.0397307	0.0814754
MA1419.1	IRF4	0.0426157	0.0385991	0.0812147
MA0495.3	MAFF	0.0437754	0.037352	0.0811274
MA1528.1	NFIX(VAR.2)	0.0370286	0.0440972	0.0811257
MA0136.2	ELF5	0.0392326	0.0415246	0.0807572
MA0098.3	ETS1	0.0419506	0.0387551	0.0807057
MA0641.1	ELF4	0.0387046	0.0419725	0.0806771
MA0759.1	ELK3	0.0380456	0.0426074	0.0806531
MA0028.2	ELK1	0.0358347	0.0447552	0.0805899
MA0645.1	ETV6	0.0389966	0.0415752	0.0805718
MA1541.1	NR6A1	0.0414399	0.0391194	0.0805593
MA1483.1	ELF2	0.0400093	0.0405471	0.0805564
MA0896.1	HMX1	0.041873	0.0385054	0.0803784
MA0159.1	RARA::RXRA	0.0382587	0.0420957	0.0803544
MA0076.2	ELK4	0.034997	0.0452707	0.0802678
MA0113.3	NR3C1	0.0445037	0.0353948	0.0798985
MA0730.1	RARA(VAR.2)	0.0395359	0.040287	0.0798229
MA0760.1	ERF	0.0421137	0.0374088	0.0795225
MA0883.1	DMBX1	0.0427763	0.0365684	0.0793447
MA1119.1	SIX2	0.0436494	0.0356813	0.0793307
MA1131.1	FOSL2::JUN(VAR.2)	0.041741	0.037585	0.079326
MA0727.1	NR3C2	0.0447247	0.0344663	0.079191
MA1143.1	FOSL1::JUND(VAR.2)	0.0367101	0.0424308	0.0791409
MA0009.2	TBXT	0.0413837	0.0375861	0.0789698
MA1107.2	KLF9	0.0373492	0.0413378	0.078687
MA0851.1	FOXJ3	0.040611	0.0380079	0.0786188
MA0763.1	ETV3	0.0391575	0.03929	0.0784474
MA0853.1	ALX4	0.041264	0.0370644	0.0783284
MA0659.2	MAFG	0.0432522	0.0349194	0.0781716
MA0744.2	SCRT2	0.0439668	0.0342009	0.0781677
MA0854.1	ALX1	0.0416612	0.0364694	0.0781306
MA1154.1	ZNF282	0.0392422	0.0386795	0.0779217
MA1636.1	CEBPG(VAR.2)	0.0430096	0.0347819	0.0777915
MA0874.1	ARX	0.0427582	0.0348866	0.0776448
MA0743.2	SCRT1	0.0435651	0.0337802	0.0773453
MA0488.1	JUN	0.0416553	0.0355403	0.0771956
MA0752.1	ZNF410	0.0442982	0.0328825	0.0771807
MA0638.1	CREB3	0.0373659	0.0397306	0.0770965
MA0686.1	SPDEF	0.0428144	0.0341116	0.0769261
MA0729.1	RARA	0.0396729	0.0369568	0.0766297
MA0779.1	PAX1	0.0353028	0.0412067	0.0765095
MA1592.1	ZNF274	0.0391989	0.0369368	0.0761357
MA0631.1	SIX3	0.0423503	0.0335557	0.0759059
MA0018.4	CREB1	0.0427658	0.0331382	0.075904
MA0115.1	NR1H2::RXRA	0.0405456	0.0350311	0.0755767
MA0526.3	USF2	0.0394844	0.0360585	0.0755429
MA1484.1	ETS2	0.0370859	0.0382768	0.0753627
MA1632.1	ATF2	0.0414797	0.0338601	0.0753398
MA0093.3	USF1	0.038924	0.036386	0.0753099
MA0781.1	PAX9	0.0319488	0.0433385	0.0752872
MA1546.1	PAX3(VAR.2)	0.0395136	0.0355674	0.075081
MA0898.1	HMX3	0.0394233	0.0355057	0.074929
MA0079.4	SP1	0.0346301	0.0402818	0.074912
MA0742.1	KLF12	0.0329135	0.041991	0.0749044
MA0733.1	EGR4	0.0325234	0.0422611	0.0747844
MA1533.1	NR1I2	0.0335106	0.0410191	0.0745297
MA1487.1	FOXE1	0.0393994	0.0350629	0.0744623
MA1599.1	ZNF682	0.033637	0.0406436	0.0742807
MA0860.1	RARG(VAR.2)	0.0380025	0.0362534	0.0742559
MA0653.1	IRF9	0.0384649	0.0356358	0.0741007
MA1625.1	STAT5B	0.037886	0.0360063	0.0738923
MA0844.1	XBP1	0.0339482	0.0398037	0.0737519
MA0112.3	ESR1	0.0357004	0.0379519	0.0736522
MA0897.1	HMX2	0.0392777	0.0343322	0.0736099
MA0088.2	ZNF143	0.0382852	0.0350379	0.0733231
MA1538.1	NR2F1(VAR.3)	0.0364665	0.0364147	0.0728812
MA0517.1	STAT1::STAT2	0.0399379	0.0325548	0.0724927
MA1584.1	ZIC5	0.0299698	0.0424847	0.0724545
MA0857.1	RARB	0.040138	0.032296	0.072434
MA1508.1	IKZF1	0.037991	0.034425	0.072416
MA0520.1	STAT6	0.038805	0.0334575	0.0722625
MA0463.2	BCL6	0.0371435	0.0349298	0.0720732
MA0833.2	ATF4	0.0386934	0.0333164	0.0720098
MA1550.1	PPARD	0.0362872	0.0356615	0.0719487
MA0832.1	TCF21	0.0380217	0.0338997	0.0719213
MA0735.1	GLIS1	0.0281876	0.043567	0.0717547
MA0509.2	RFX1	0.0374808	0.0339611	0.0714419
MA0652.1	IRF8	0.0364511	0.0347415	0.0711927
MA1579.1	ZBTB26	0.037159	0.0337305	0.0708895
MA1155.1	ZSCAN4	0.037418	0.0333975	0.0708155
MA1553.1	RARG(VAR.3)	0.0369563	0.0335171	0.0704734
MA1125.1	ZNF384	0.0342128	0.0361375	0.0703503
MA0734.2	GLI2	0.0327461	0.0376041	0.0703502
MA0798.2	RFX3	0.0362365	0.0340919	0.0703284
MA0046.2	HNF1A	0.04055	0.0295735	0.0701235
MA1147.1	NR4A2::RXRA	0.0347424	0.0353591	0.0701014
MA1146.1	NR1H4::RXRA	0.0335455	0.0361204	0.0696659
MA0864.2	E2F2	0.029023	0.0405743	0.0695973
MA1588.1	ZNF136	0.0387895	0.0307678	0.0695572
MA1420.1	IRF5	0.035721	0.0337646	0.0694856
MA0505.1	NR5A2	0.0347765	0.034675	0.0694516
MA0258.2	ESR2	0.0346331	0.0347536	0.0693867
MA0859.1	RARG	0.0383593	0.0309544	0.0693137
MA1616.1	PRDM15	0.0334213	0.0358654	0.0692867
MA0518.1	STAT4	0.0341954	0.0350248	0.0692202
MA0154.4	EBF1	0.0320698	0.0371458	0.0692156
MA1596.1	ZNF460	0.0318031	0.0373913	0.0691944
MA1491.1	GLI3	0.0313886	0.0376184	0.069007
MA0142.1	POU5F1::SOX2	0.038487	0.0305167	0.0690038
MA1652.1	ZKSCAN5	0.0330935	0.0358957	0.0689892
MA1539.1	NR2F6(VAR.3)	0.0336469	0.0352064	0.0688533
MA1555.1	RXRB(VAR.2)	0.0358768	0.032944	0.0688208
MA0119.1	NFIC::TLX1	0.0336525	0.0350155	0.068668
MA1485.1	FERD3L	0.0319768	0.0364099	0.0683868
MA0870.1	SOX1	0.0359447	0.0324305	0.0683752
MA1629.1	ZIC2	0.0325307	0.0358093	0.06834
MA0740.1	KLF14	0.029042	0.0392273	0.0682693
MA0469.3	E2F3	0.0311436	0.0369756	0.0681191
MA1514.1	KLF17	0.0311217	0.0368087	0.0679304
MA0065.2	PPARG::RXRA	0.0330467	0.0348413	0.067888
MA0116.1	ZNF423	0.0321452	0.035736	0.0678812
MA0758.1	E2F7	0.0335601	0.0342791	0.0678392
MA1552.1	RARB(VAR.3)	0.0362761	0.0315591	0.0678352
MA1532.1	NR1D2	0.0344641	0.0330941	0.0675582
MA0750.2	ZBTB7A	0.0300106	0.0374835	0.0674941
MA1494.1	HNF4A(VAR.2)	0.0347894	0.0326686	0.0674581
MA0732.1	EGR3	0.0274081	0.0398298	0.0672379
MA0852.2	FOXK1	0.0344117	0.0327346	0.0671463
MA0836.2	CEBPD	0.0370958	0.0297397	0.0668355
MA1574.1	THRB	0.0312131	0.0355383	0.0667513
MA0043.3	HLF	0.0357307	0.0309378	0.0666685
MA0637.1	CENPB	0.0242822	0.0422754	0.0665576
MA0697.1	ZIC3	0.0298949	0.0365472	0.0664422
MA0679.2	ONECUT1	0.0385938	0.0278246	0.0664184
MA1531.1	NR1D1	0.0347324	0.031437	0.0661694
MA0728.1	NR2F6(VAR.2)	0.0360651	0.0299486	0.0660137
MA1556.1	RXRG(VAR.2)	0.0336797	0.0322872	0.0659669
MA0829.2	SREBF1(VAR.2)	0.0363648	0.0295011	0.0658659
MA1656.1	ZNF449	0.030898	0.0349353	0.0658333
MA0102.4	CEBPA	0.0358399	0.0299143	0.0657542
MA0108.2	TBP	0.0352179	0.0305189	0.0657368
MA0791.1	POU4F3	0.0372172	0.0284456	0.0656628
MA1645.1	NKX2-2	0.0361254	0.0294814	0.0656068
MA0839.1	CREB3L1	0.0319747	0.033514	0.0654887
MA1640.1	MEIS2(VAR.2)	0.0321762	0.0332873	0.0654635
MA0162.4	EGR1	0.0276154	0.037829	0.0654444
MA0523.1	TCF7L2	0.034802	0.0305892	0.0653912
MA0052.4	MEF2A	0.0365354	0.0287579	0.0652932
MA1537.1	NR2F1(VAR.2)	0.0325733	0.0325736	0.0651468
MA1109.1	NEUROD1	0.0338648	0.0312617	0.0651264
MA0497.1	MEF2C	0.0353725	0.0297334	0.0651059
MA0683.1	POU4F2	0.0358978	0.0291762	0.065074
MA0737.1	GLIS3	0.0291346	0.0358807	0.0650154
MA0074.1	RXRA::VDR	0.0330506	0.0318455	0.0648961
MA0768.1	LEF1	0.0360399	0.028747	0.0647869
MA0751.1	ZIC4	0.0266312	0.0381414	0.0647726
MA1627.1	WT1	0.0295142	0.0350562	0.0645703
MA1623.1	STAT2	0.0346758	0.0298838	0.0645596
MA1639.1	MEIS1(VAR.2)	0.0372446	0.0272467	0.0644913
MA0777.1	MYBL2	0.031551	0.0328301	0.0643811
MA1593.1	ZNF317	0.0339503	0.0302704	0.0642208
MA0749.1	ZBED1	0.0290236	0.0351324	0.064156
MA0500.2	MYOG	0.0305468	0.0333521	0.0638989
MA1621.1	RBPJL	0.0315304	0.0323375	0.0638678
MA1642.1	NEUROG2(VAR.2)	0.033127	0.0305791	0.0637061
MA1618.1	PTF1A	0.035394	0.0282562	0.0636502
MA1572.1	TGIF2LY	0.0337182	0.0297147	0.0634329
MA0746.2	SP3	0.0283917	0.034945	0.0633366
MA0681.2	PHOX2B	0.0351284	0.0282039	0.0633322
MA0504.1	NR2C2	0.0289171	0.0344079	0.063325
MA0772.1	IRF7	0.0332991	0.0299892	0.0632882
MA0025.2	NFIL3	0.0358176	0.0274669	0.0632845
MA1571.1	TGIF2LX	0.0337508	0.0292542	0.063005
MA0615.1	GMEB1	0.0283176	0.0346751	0.0629928
MA0029.1	MECOM	0.0338313	0.0291011	0.0629324
MA1607.1	FOXL2	0.0345058	0.0283642	0.06287
MA0696.1	ZIC1	0.026001	0.0368518	0.0628528
MA0090.3	TEAD1	0.0333882	0.0294178	0.0628061
MA1641.1	MYF5	0.030963	0.0316292	0.0625922
MA0499.2	MYOD1	0.0314181	0.0311246	0.0625426
MA0770.1	HSF2	0.0360806	0.0261917	0.0622723
MA1121.1	TEAD2	0.0327292	0.0294229	0.0621521
MA0842.2	NRL	0.0333335	0.0287621	0.0620956
MA0072.1	RORA(VAR.2)	0.0339043	0.0281693	0.0620736
MA0060.3	NFYA	0.032337	0.029483	0.06182
MA1619.1	PTF1A(VAR.2)	0.0302868	0.0313201	0.0616068
MA0486.2	HSF1	0.0338628	0.0275644	0.0614272
MA0771.1	HSF4	0.0331391	0.0279873	0.0611264
MA0863.1	MTF1	0.025729	0.035381	0.06111
MA0869.1	SOX11	0.0335944	0.0274651	0.0610595
MA0753.2	ZNF740	0.0274431	0.033585	0.0610281
MA0797.1	TGIF2	0.0331776	0.0277821	0.0609597
MA0698.1	ZBTB18	0.0332412	0.027473	0.0607143
MA0736.1	GLIS2	0.0251339	0.0355792	0.0607131
MA0117.2	MAFB	0.0325235	0.0279799	0.0605034
MA0692.1	TFEB	0.0314819	0.0289726	0.0604544
MA1123.2	TWIST1	0.0322913	0.028144	0.0604353
MA0663.1	MLX	0.0313903	0.0289273	0.0603177
MA0764.2	ETV4	0.0307783	0.0294522	0.0602305
MA0838.1	CEBPG	0.0346109	0.0255666	0.0601775
MA1655.1	ZNF341	0.0282136	0.0317999	0.0600135
MA0527.1	ZBTB33	0.0230596	0.0369331	0.0599927
MA0866.1	SOX21	0.0337217	0.0260795	0.0598012
MA0470.2	E2F4	0.025301	0.034439	0.05974
MA0511.2	RUNX2	0.0277315	0.0319467	0.0596782
MA0592.3	ESRRA	0.0311333	0.0285295	0.0596628
MA1604.1	EBF2	0.027298	0.0323354	0.0596334
MA0513.1	SMAD2::SMAD3::SMAD4	0.0296523	0.0299263	0.0595786
MA0856.1	RXRG	0.0297659	0.0297403	0.0595062
MA1644.1	NFYC	0.0307206	0.0287662	0.0594869
MA0862.1	GMEB2	0.0358141	0.0236007	0.0594148
MA0745.2	SNAI2	0.0293425	0.0300214	0.0593639
MA0059.1	MAX::MYC	0.0291248	0.0300947	0.0592195
MA0783.1	PKNOX2	0.0320616	0.0270501	0.0591117
MA0163.1	PLAG1	0.027093	0.0320037	0.0590967
MA0003.4	TFAP2A	0.0277116	0.0312856	0.0589972
MA1637.1	EBF3	0.0268967	0.0320873	0.058984
MA0800.1	EOMES	0.0321582	0.0267919	0.0589501
MA0796.1	TGIF1	0.032477	0.0263702	0.0588472
MA1631.1	ASCL1(VAR.2)	0.0276101	0.0312224	0.0588325
MA0814.2	TFAP2C(VAR.2)	0.0253852	0.0332651	0.0586503
MA0677.1	NR2F6	0.0315271	0.0270082	0.0585353
MA0030.1	FOXF2	0.0307047	0.0278203	0.058525
MA0471.2	E2F6	0.0249979	0.0334778	0.0584757
MA1603.1	DMRT1	0.0308195	0.0276183	0.0584378
MA0684.2	RUNX3	0.0307276	0.0276676	0.0583952
MA0017.2	NR2F1	0.0313302	0.0270185	0.0583486
MA0837.1	CEBPE	0.0312727	0.0269912	0.0582639
MA0847.2	FOXD2	0.0304237	0.0278199	0.0582436
MA0114.4	HNF4A	0.030119	0.0281065	0.0582254
MA0039.4	KLF4	0.0267311	0.0314921	0.0582232
MA0056.2	MZF1	0.0280259	0.0301491	0.058175
MA0484.2	HNF4G	0.0298554	0.0282418	0.0580971
MA0872.1	TFAP2A(VAR.3)	0.0227174	0.0353348	0.0580522
MA0493.1	KLF1	0.0269449	0.0310976	0.0580425
MA0466.2	CEBPB	0.0303793	0.0276367	0.058016
MA0855.1	RXRB	0.0298683	0.0281369	0.0580053
MA0104.4	MYCN	0.0262529	0.0317324	0.0579853
MA1474.1	CREB3L4	0.0247042	0.0332572	0.0579614
MA1113.2	PBX2	0.0310079	0.0267342	0.0577421
MA1564.1	SP9	0.0252754	0.0324598	0.0577353
MA0813.1	TFAP2B(VAR.3)	0.0226052	0.0350725	0.0576777
MA0809.2	TEAD4	0.0305421	0.0271294	0.0576715
MA0146.2	ZFX	0.025272	0.0323202	0.0575922
MA0091.1	TAL1::TCF3	0.0311932	0.0263914	0.0575846
MA0147.3	MYC	0.0264549	0.0311173	0.0575722
MA1587.1	ZNF135	0.0277969	0.0296349	0.0574319
MA1124.1	ZNF24	0.0299977	0.0273411	0.0573388
MA1464.1	ARNT2	0.0282466	0.0290615	0.0573081
MA0627.2	POU2F3	0.031179	0.0260955	0.0572745
MA0747.1	SP8	0.0253091	0.031961	0.0572701
MA0069.1	PAX6	0.0309793	0.0261891	0.0571684
MA1583.1	ZFP57	0.0199709	0.0370944	0.0570653
MA0815.1	TFAP2C(VAR.3)	0.0225494	0.0344992	0.0570486
MA1581.1	ZBTB6	0.0277392	0.0293085	0.0570476
MA0784.1	POU1F1	0.030924	0.0261069	0.057031
MA1615.1	PLAGL1	0.0253346	0.0316725	0.0570071
MA0512.2	RXRA	0.0290147	0.0278694	0.0568841
MA0830.2	TCF4	0.0264499	0.030379	0.0568289
MA0691.1	TFAP4	0.0303855	0.0263497	0.0567352
MA1110.1	NR1H4	0.0311576	0.025518	0.0566756
MA0521.1	TCF12	0.0274083	0.0292302	0.0566385
MA0105.4	NFKB1	0.0274246	0.0291506	0.0565751
MA1646.1	OSR2	0.0282696	0.0281108	0.0563805
MA0464.2	BHLHE40	0.0270149	0.0292847	0.0562996
MA0884.1	DUXA	0.031101	0.0250188	0.0561198
MA1105.2	GRHL2	0.0302967	0.0256579	0.0559546
MA0153.2	HNF1B	0.0326704	0.0229907	0.0556611
MA0067.1	PAX2	0.0267591	0.0289014	0.0556605
MA0778.1	NFKB2	0.0265454	0.0290751	0.0556205
MA0901.2	HOXB13	0.0300753	0.0254014	0.0554766
MA1624.1	STAT5A	0.028663	0.0267957	0.0554587
MA1653.1	ZNF148	0.0252498	0.0301223	0.055372
MA0871.2	TFEC	0.0280419	0.0273246	0.0553665
MA0825.1	MNT	0.0271525	0.0281746	0.0553271
MA1517.1	KLF6	0.0235879	0.0316422	0.0552301
MA0790.1	POU4F1	0.0304555	0.024649	0.0551046
MA0507.1	POU2F2	0.0309144	0.0241281	0.0550426
MA1512.1	KLF11	0.0243735	0.0306572	0.0550307
MA1511.1	KLF10	0.023848	0.0311114	0.0549594
MA1515.1	KLF2	0.0236881	0.031237	0.054925
MA0070.1	PBX1	0.0309525	0.0239544	0.0549069
MA0002.2	RUNX1	0.0284876	0.0263827	0.0548703
MA0602.1	ARID5A	0.0314932	0.0233575	0.0548506
MA0741.1	KLF16	0.0238103	0.0308898	0.0547001
MA0816.1	ASCL2	0.0271258	0.0275401	0.0546658
MA1524.1	MSGN1	0.0305263	0.024083	0.0546092
MA0756.1	ONECUT2	0.0321349	0.0223026	0.0544375
MA1620.1	PTF1A(VAR.3)	0.0276624	0.0266899	0.0543523
MA0528.2	ZNF263	0.0246458	0.0296983	0.0543442
MA0757.1	ONECUT3	0.0319999	0.0223091	0.0543089
MA0019.1	DDIT3::CEBPA	0.02831	0.0259083	0.0542183
MA0058.3	MAX	0.0254016	0.0286841	0.0540856
MA1568.1	TCF21(VAR.2)	0.0287049	0.0253189	0.0540238
MA0636.1	BHLHE41	0.025754	0.0282595	0.0540134
MA1108.2	MXI1	0.0288191	0.0251602	0.0539793
MA0137.3	STAT1	0.0276207	0.0263515	0.0539722
MA0465.2	CDX2	0.0303368	0.0235795	0.0539163
MA0664.1	MLXIPL	0.0285482	0.0253438	0.0538919
MA1112.2	NR4A1	0.0293405	0.0245472	0.0538878
MA0144.2	STAT3	0.0269134	0.0268301	0.0537436
MA0603.1	ARNTL	0.0274309	0.0261325	0.0535634
MA1467.1	ATOH1(VAR.2)	0.0278737	0.025506	0.0533797
MA0122.3	NKX3-2	0.0291585	0.0242194	0.0533778
MA0048.2	NHLH1	0.0253535	0.0279719	0.0533254
MA0101.1	REL	0.0248982	0.0283238	0.0532221
MA1565.1	TBX18	0.0279788	0.0251138	0.0530926
MA0865.1	E2F8	0.0270096	0.0260575	0.0530671
MA1151.1	RORC	0.0290914	0.0239559	0.0530473
MA0519.1	STAT5A::STAT5B	0.0278411	0.0249802	0.0528213
MA0794.1	PROX1	0.026605	0.0261964	0.0528013
MA0479.1	FOXH1	0.0293501	0.0234275	0.0527777
MA0821.1	HES5	0.0276957	0.0250335	0.0527292
MA0148.4	FOXA1	0.028726	0.0239078	0.0526337
MA0024.3	E2F1	0.0205979	0.0318048	0.0524027
MA1102.2	CTCFL	0.0201342	0.032228	0.0523622
MA0095.2	YY1	0.0266788	0.0256783	0.0523571
MA0828.1	SREBF2(VAR.2)	0.0291205	0.0232087	0.0523292
MA1647.1	PRDM4	0.0287642	0.0234701	0.0522342
MA1103.2	FOXK2	0.0273014	0.0248972	0.0521986
MA0593.1	FOXP2	0.0277302	0.0243845	0.0521147
MA0482.2	GATA4	0.0282917	0.023792	0.0520837
MA1100.2	ASCL1	0.0249076	0.0271654	0.052073
MA1478.1	DMRTA2	0.0291567	0.0228319	0.0519886
MA0038.2	GFI1	0.0258345	0.0261136	0.0519481
MA1472.1	BHLHA15(VAR.2)	0.026174	0.0257392	0.0519132
MA0502.2	NFYB	0.024891	0.0269768	0.0518679
MA1120.1	SOX13	0.0297301	0.0221277	0.0518578
MA1421.1	TCF7L1	0.0286456	0.0229971	0.0516427
MA1628.1	ZIC1::ZIC2	0.0240818	0.0275485	0.0516303
MA0788.1	POU3F3	0.0275124	0.0240944	0.0516068
MA1657.1	ZNF652	0.0263272	0.025227	0.0515542
MA0642.1	EN2	0.0297486	0.0218027	0.0515514
MA0819.1	CLOCK	0.0264584	0.0250408	0.0514992
MA0817.1	BHLHE23	0.0285437	0.0229437	0.0514874
MA1104.2	GATA6	0.0290751	0.0223964	0.0514714
MA0665.1	MSC	0.0265618	0.024888	0.0514498
MA0063.2	NKX2-5	0.027814	0.0235845	0.0513986
MA1513.1	KLF15	0.01856	0.0327277	0.0512877
MA0480.1	FOXO1	0.0262321	0.0249926	0.0512247
MA0811.1	TFAP2B	0.02076	0.0304238	0.0511838
MA0442.2	SOX10	0.0279323	0.0232081	0.0511404
MA0647.1	GRHL1	0.028462	0.0225294	0.0509914
MA0626.1	NPAS2	0.0243975	0.0265725	0.05097
MA0107.1	RELA	0.0241627	0.0267835	0.0509462
MA1602.1	ZSCAN29	0.0232084	0.0277244	0.0509328
MA0483.1	GFI1B	0.0281524	0.022738	0.0508904
MA0524.2	TFAP2C	0.0209829	0.0298929	0.0508759
MA0668.1	NEUROD2	0.0296299	0.0211851	0.050815
MA1635.1	BHLHE22(VAR.2)	0.0246927	0.0261114	0.0508041
MA0481.3	FOXP1	0.0269713	0.0238256	0.0507969
MA0100.3	MYB	0.0257886	0.024987	0.0507756
MA0878.2	CDX1	0.0268282	0.0239178	0.050746
MA0712.2	OTX2	0.028165	0.0225789	0.0507439
MA1540.1	NR5A1	0.0248875	0.0258335	0.050721
MA1606.1	FOXF1	0.0266107	0.024032	0.0506426
MA1683.1	FOXA3	0.0270598	0.023536	0.0505958
MA0468.1	DUX4	0.0285225	0.0219397	0.0504621
MA0595.1	SREBF1	0.0267008	0.0236174	0.0503182
MA1118.1	SIX1	0.0259443	0.0243419	0.0502862
MA0773.1	MEF2D	0.0278178	0.0224153	0.0502331
MA0155.1	INSM1	0.0235802	0.0266216	0.0502018
MA0823.1	HEY1	0.0223168	0.0278765	0.0501934
MA0639.1	DBP	0.0259101	0.0242678	0.0501779
MA1638.1	HAND2	0.0265415	0.0236209	0.0501623
MA1115.1	POU5F1	0.0273981	0.0227175	0.0501157
MA0141.3	ESRRB	0.0272296	0.0228723	0.0501019
MA0621.1	MIX-A	0.0278181	0.0221419	0.04996
MA1471.1	BARX2	0.0263376	0.0235833	0.0499208
MA1649.1	ZBTB12	0.026416	0.0234365	0.0498525
MA0047.3	FOXA2	0.0273829	0.0223742	0.0497572
MA0608.1	CREB3L2	0.0212612	0.0284879	0.0497491
MA1544.1	OVOL1	0.0236458	0.0260935	0.0497392
MA0810.1	TFAP2A(VAR.2)	0.0201931	0.0295207	0.0497138
MA1111.1	NR2F2	0.0270512	0.0226321	0.0496833
MA1648.1	TCF12(VAR.2)	0.0215195	0.0281405	0.04966
MA1117.1	RELB	0.0245853	0.0250586	0.0496438
MA0822.1	HES7	0.0243008	0.0253125	0.0496132
MA0599.1	KLF5	0.0227206	0.0268053	0.0495259
MA1522.1	MAZ	0.0219573	0.0275035	0.0494608
MA0650.2	HOXA13	0.0257265	0.023734	0.0494605
MA0787.1	POU3F2	0.0264899	0.0229522	0.0494421
MA1630.1	ZNF281	0.0215883	0.0278194	0.0494077
MA1516.1	KLF3	0.0198189	0.0295421	0.0493611
MA1473.1	CDX4	0.0266276	0.022717	0.0493446
MA0623.2	NEUROG1	0.0272528	0.022026	0.0492788
MA1525.1	NFATC4	0.0264794	0.0227803	0.0492597
MA0522.3	TCF3	0.0212521	0.0279654	0.0492176
MA0846.1	FOXC2	0.0265384	0.0226375	0.0491759
MA0646.1	GCM1	0.0209382	0.0282318	0.04917
MA0649.1	HEY2	0.0222839	0.0268858	0.0491697
MA0111.1	SPZ1	0.0261467	0.0230189	0.0491656
MA1560.1	SOHLH2	0.0207332	0.0283945	0.0491277
MA1468.1	ATOH7	0.028014	0.0210821	0.0490962
MA1479.1	DMRTC2	0.0277977	0.0212643	0.0490621
MA0135.1	LHX3	0.0268984	0.0221498	0.0490482
MA0506.1	NRF1	0.0146581	0.0342958	0.0489538
MA0143.4	SOX2	0.0283458	0.0205771	0.0489229
MA0843.1	TEF	0.0241157	0.024749	0.0488647
MA0785.1	POU2F1	0.0260705	0.0227242	0.0487947
MA0907.1	HOXC13	0.0246238	0.0241391	0.0487629
MA0911.1	HOXA11	0.0256209	0.0230225	0.0486434
MA1650.1	ZBTB14	0.0159794	0.0325688	0.0485481
MA0103.3	ZEB1	0.0245631	0.0239848	0.0485478
MA0660.1	MEF2B	0.0271671	0.0213514	0.0485184
MA0035.4	GATA1	0.0268461	0.0216609	0.048507
MA0689.1	TBX20	0.0264621	0.0216821	0.0481442
MA1561.1	SOX12	0.0255942	0.0225156	0.0481098
MA0041.1	FOXD3	0.0256735	0.0224251	0.0480986
MA0672.1	NKX2-3	0.0251659	0.0229256	0.0480916
MA0667.1	MYF6	0.0267918	0.0212771	0.0480689
MA0014.3	PAX5	0.0218632	0.0261442	0.0480074
MA1150.1	RORB	0.0255564	0.0224477	0.0480041
MA0909.2	HOXD13	0.0248983	0.0231031	0.0480014
MA0508.3	PRDM1	0.0249283	0.0230557	0.047984
MA0472.2	EGR2	0.017719	0.0302199	0.047939
MA0461.2	ATOH1	0.0273764	0.0204575	0.0478339
MA1506.1	HOXD10	0.028034	0.0196082	0.0476422
MA0669.1	NEUROG2	0.0264349	0.0210452	0.0474802
MA0786.1	POU3F1	0.0258834	0.0213912	0.0472745
MA0688.1	TBX2	0.0261787	0.020953	0.0471317
MA0596.1	SREBF2	0.0243829	0.0226841	0.047067
MA0767.1	GCM2	0.0227609	0.0241938	0.0469548
MA0695.1	ZBTB7C	0.0211768	0.0257552	0.046932
MA0467.1	CRX	0.024958	0.0218996	0.0468576
MA1570.1	TFAP4(VAR.2)	0.0265182	0.0203358	0.046854
MA0694.1	ZBTB7B	0.0208901	0.0258473	0.0467374
MA1122.1	TFDP1	0.0171195	0.0295191	0.0466386
MA1549.1	POU6F1(VAR.2)	0.0272016	0.0193813	0.0465829
MA1116.1	RBPJ	0.0233757	0.0231761	0.0465518
MA0632.2	TCFL5	0.0140589	0.0323734	0.0464324
MA0161.2	NFIC	0.0225645	0.0238578	0.0464223
MA0633.1	TWIST2	0.0259586	0.0204006	0.0463592
MA0503.1	NKX2-5(VAR.2)	0.0241505	0.0220862	0.0462367
MA0670.1	NFIA	0.0253408	0.0208236	0.0461645
MA1509.1	IRF6	0.0195064	0.0266328	0.0461393
MA0766.2	GATA5	0.0231156	0.0229921	0.0461077
MA0818.1	BHLHE22	0.0258708	0.0201919	0.0460627
MA0776.1	MYBL1	0.0189772	0.0270186	0.0459958
MA1106.1	HIF1A	0.0219564	0.0240002	0.0459566
MA0036.3	GATA2	0.025539	0.0203573	0.0458963
MA1608.1	ISL1	0.0254392	0.0204341	0.0458733
MA0071.1	RORA	0.0247079	0.020991	0.0456989
MA0769.2	TCF7	0.0250581	0.0204796	0.0455377
MA0057.1	MZF1(VAR.2)	0.0213691	0.0240003	0.0453695
MA0145.3	TFCP2	0.0226031	0.0227655	0.0453686
MA1567.1	TBX6	0.0243805	0.020897	0.0452775
MA1523.1	MSANTD3	0.0226519	0.0224606	0.0451125
MA0820.1	FIGLA	0.0245607	0.0205439	0.0451045
MA0032.2	FOXC1	0.0247456	0.0202425	0.0449881
MA1554.1	RFX7	0.0214792	0.0233842	0.0448634
MA0899.1	HOXA10	0.0227172	0.0221059	0.0448231
MA0867.2	SOX4	0.0230759	0.0215462	0.044622
MA1542.1	OSR1	0.0227914	0.0217528	0.0445442
MA0703.2	LMX1B	0.0247557	0.0197113	0.044467
MA1601.1	ZNF75D	0.0232146	0.0211962	0.0444107
MA1566.1	TBX3	0.0221047	0.0222407	0.0443455
MA0643.1	ESRRG	0.0237644	0.0205645	0.0443289
MA0710.1	NOTO	0.0227463	0.0215595	0.0443059
MA0913.2	HOXD9	0.0236161	0.0206167	0.0442328
MA0905.1	HOXC10	0.0233979	0.0207576	0.0441555
MA0662.1	MIXL1	0.0236414	0.0204912	0.0441325
MA1569.1	TFAP2E	0.0176335	0.0263674	0.0440009
MA0879.1	DLX1	0.0227123	0.0212593	0.0439717
MA0514.1	SOX3	0.0230217	0.0207887	0.0438104
MA0826.1	OLIG1	0.0246544	0.0191383	0.0437926
MA0515.1	SOX6	0.0230584	0.020729	0.0437873
MA0891.1	GSC2	0.0236892	0.0200169	0.0437061
MA1559.1	SNAI3	0.023694	0.0199438	0.0436378
MA0616.2	HES2	0.0169284	0.026665	0.0435934
MA1152.1	SOX15	0.0235458	0.0200379	0.0435837
MA1497.1	HOXA6	0.0226109	0.0209627	0.0435736
MA0713.1	PHOX2A	0.0240192	0.0194993	0.0435185
MA0610.1	DMRT3	0.0235436	0.0199379	0.0434815
MA0873.1	HOXD12	0.0262276	0.0172404	0.043468
MA0690.1	TBX21	0.0247758	0.0185495	0.0433253
MA0601.1	ARID3B	0.0239665	0.0193346	0.043301
MA1558.1	SNAI1	0.0230305	0.0202344	0.0432649
MA1557.1	SMAD5	0.020241	0.022987	0.0432279
MA0594.2	HOXA9	0.019587	0.0236368	0.0432238
MA0890.1	GBX2	0.0221621	0.0210516	0.0432137
MA1563.1	SOX18	0.0248417	0.0181055	0.0429472
MA0845.1	FOXB1	0.0238277	0.0190824	0.0429101
MA0651.1	HOXC11	0.0242649	0.0186389	0.0429038
MA0040.1	FOXQ1	0.0220983	0.0207741	0.0428723
MA0892.1	GSX1	0.0220476	0.0208027	0.0428503
MA0648.1	GSC	0.0235506	0.0191653	0.0427159
MA0812.1	TFAP2B(VAR.2)	0.0177352	0.0249301	0.0426653
MA0661.1	MEOX1	0.0232541	0.0192837	0.0425378
MA1578.1	VEZF1	0.0190117	0.0235113	0.042523
MA0625.1	NFATC3	0.0235735	0.0189153	0.0424888
MA1493.1	HES6	0.0219684	0.0204992	0.0424676
MA0903.1	HOXB3	0.0234959	0.0189142	0.0424101
MA0635.1	BARHL2	0.0233272	0.0190506	0.0423778
MA1099.2	HES1	0.0152767	0.0270636	0.0423402
MA0894.1	HESX1	0.0214515	0.0208828	0.0423343
MA0802.1	TBR1	0.0248195	0.0174069	0.0422265
MA0831.2	TFE3	0.0226847	0.0195308	0.0422155
MA0092.1	HAND1::TCF3	0.021618	0.0205927	0.0422107
MA0624.1	NFATC1	0.0236648	0.0185309	0.0421956
MA0673.1	NKX2-8	0.0226666	0.0195221	0.0421887
MA0715.1	PROP1	0.0232704	0.0188909	0.0421613
MA0606.1	NFAT5	0.0229756	0.018942	0.0419176
MA1585.1	ZKSCAN1	0.0216689	0.0201969	0.0418657
MA0755.1	CUX2	0.0263177	0.0154777	0.0417954
MA0109.1	HLTF	0.0226798	0.0190976	0.0417774
MA0622.1	MLXIP	0.0215959	0.0201383	0.0417342
MA0700.2	LHX2	0.0204078	0.0212873	0.0416952
MA1501.1	HOXB7	0.0236913	0.0179275	0.0416187
MA0827.1	OLIG3	0.0229405	0.0186088	0.0415493
MA1480.1	DPRX	0.0214819	0.0200557	0.0415376
MA0908.1	HOXD11	0.0228709	0.01861	0.0414809
MA0131.2	HINFP	0.0152948	0.026107	0.0414018
MA1548.1	PLAGL2	0.0175452	0.0237944	0.0413397
MA0678.1	OLIG2	0.0228914	0.0182355	0.0411268
MA0795.1	SMAD3	0.0198002	0.0211903	0.0409905
MA0886.1	EMX2	0.0215166	0.0194418	0.0409584
MA0658.1	LHX6	0.0220826	0.0187828	0.0408653
MA0077.1	SOX9	0.0226262	0.0180766	0.0407028
MA0868.2	SOX8	0.0236668	0.0169513	0.040618
MA1463.1	ARGFX	0.0223956	0.0181708	0.0405664
MA0889.1	GBX1	0.0210211	0.0194889	0.04051
MA1503.1	HOXB9	0.0201292	0.0203205	0.0404497
MA0078.1	SOX17	0.0216744	0.0186802	0.0403547
MA0671.1	NFIX	0.0208942	0.019431	0.0403252
MA0644.1	ESX1	0.0196492	0.0206275	0.0402767
MA1530.1	NKX6-3	0.0204481	0.0197668	0.0402149
MA0906.1	HOXC12	0.0219215	0.0182933	0.0402147
MA0611.1	DUX	0.0232307	0.0169598	0.0401906
MA0628.1	POU6F1	0.0226768	0.0175123	0.0401891
MA0895.1	HMBOX1	0.021115	0.0190422	0.0401572
MA0634.1	ALX3	0.0227353	0.0173595	0.0400949
MA0793.1	POU6F2	0.0192465	0.0208381	0.0400847
MA1535.1	NR2C1	0.020438	0.0196049	0.0400429
MA0739.1	HIC1	0.020268	0.0197055	0.0399734
MA0699.1	LBX2	0.0192832	0.0205423	0.0398255
MA0748.2	YY2	0.0138502	0.0258651	0.0397152
MA0718.1	RAX	0.0196873	0.0199734	0.0396607
MA0808.1	TEAD3	0.0198954	0.0197295	0.0396249
MA0124.2	NKX3-1	0.0214663	0.0181563	0.0396226
MA1580.1	ZBTB32	0.0216362	0.0178806	0.0395168
MA0707.1	MNX1	0.0217262	0.0177841	0.0395103
MA0597.1	THAP1	0.0175281	0.0219758	0.0395039
MA0754.1	CUX1	0.0249767	0.0144547	0.0394313
MA0887.1	EVX1	0.0216583	0.0174537	0.0391119
MA0888.1	EVX2	0.0209444	0.0181409	0.0390853
MA0877.2	BARHL1	0.0152184	0.0238243	0.0390427
MA1562.1	SOX14	0.0200283	0.0189494	0.0389777
MA0485.2	HOXC9	0.0186567	0.0203038	0.0389605
MA0031.1	FOXD1	0.0213273	0.0174487	0.038776
MA0157.2	FOXO3	0.0213273	0.0174487	0.038776
MA0775.1	MEIS3	0.0209725	0.0175783	0.0385508
MA0607.1	BHLHA15	0.0210373	0.0174921	0.0385294
MA1534.1	NR1I3	0.0200603	0.0184003	0.0384607
MA1545.1	OVOL2	0.0189039	0.0194264	0.0383304
MA0792.1	POU5F1B	0.0209093	0.0172624	0.0381717
MA0706.1	MEOX2	0.0213766	0.0167435	0.0381201
MA0774.1	MEIS2	0.0201921	0.0179231	0.0381152
MA0676.1	NR2E1	0.0221507	0.0158543	0.0380049
MA0714.1	PITX3	0.0208475	0.017069	0.0379165
MA1502.1	HOXB8	0.020112	0.0177253	0.0378373
MA0259.1	ARNT::HIF1A	0.017553	0.0200297	0.0375827
MA1498.1	HOXA7	0.0198737	0.017454	0.0373277
MA1536.1	NR2C2(VAR.2)	0.0192731	0.0179284	0.0372015
MA0789.1	POU3F4	0.0200019	0.0164795	0.0364814
MA0780.1	PAX3	0.0200076	0.0163206	0.0363282
MA0680.1	PAX7	0.0204664	0.0158512	0.0363176
MA0914.1	ISL2	0.0194497	0.0167072	0.0361569
MA0160.1	NR4A2	0.0193495	0.0166565	0.036006
MA0084.1	SRY	0.0209199	0.014969	0.035889
MA1476.1	DLX5	0.0197172	0.0156933	0.0354105
MA1518.1	LHX1	0.0188954	0.0162936	0.035189
MA0885.1	DLX2	0.0185971	0.0165886	0.0351856
MA0738.1	HIC2	0.0173404	0.0178205	0.0351609
MA0910.2	HOXD8	0.01914	0.0158789	0.035019
MA0033.2	FOXL1	0.019224	0.0157876	0.0350117
MA0042.2	FOXI1	0.019224	0.0157876	0.0350117
MA0848.1	FOXO4	0.019224	0.0157876	0.0350117
MA0849.1	FOXO6	0.019224	0.0157876	0.0350117
MA0850.1	FOXP3	0.019224	0.0157876	0.0350117
MA0158.2	HOXA5	0.0183964	0.0165456	0.034942
MA0613.1	FOXG1	0.0193254	0.0155583	0.0348837
MA0614.1	FOXJ2	0.0197869	0.0148324	0.0346193
MA0881.1	DLX4	0.0182336	0.0160442	0.0342779
MA0882.1	DLX6	0.0182336	0.0160442	0.0342779
MA0880.1	DLX3	0.0177298	0.0163739	0.0341037
MA1504.1	HOXC4	0.0182668	0.0156482	0.0339149
MA1505.1	HOXC8	0.0198472	0.0140647	0.0339118
MA0711.1	OTX1	0.017066	0.0167852	0.0338513
MA0682.2	PITX1	0.0177454	0.015975	0.0337205
MA0666.1	MSX1	0.0170943	0.0165852	0.0336796
MA0709.1	MSX3	0.0173817	0.0161507	0.0335324
MA1519.1	LHX5	0.0197608	0.0137191	0.0334799
MA0708.1	MSX2	0.0174938	0.0158723	0.0333661
MA0876.1	BSX	0.0178559	0.0154623	0.0333182
MA0723.1	VAX2	0.0190123	0.0142114	0.0332237
MA0912.2	HOXD3	0.0190123	0.0142114	0.0332237
MA0630.1	SHOX	0.018376	0.0147713	0.0331473
MA0498.2	MEIS1	0.0189582	0.0141208	0.0330791
MA0902.2	HOXB2	0.0191803	0.0135104	0.0326907
MA0875.1	BARX1	0.0182881	0.0143223	0.0326104
MA0805.1	TBX1	0.0169719	0.015408	0.0323799
MA0806.1	TBX4	0.0169719	0.015408	0.0323799
MA0125.1	NOBOX	0.0177914	0.0145768	0.0323682
MA0716.1	PRRX1	0.0174341	0.0149309	0.0323649
MA0717.1	RAX2	0.0174341	0.0149309	0.0323649
MA0720.1	SHOX2	0.0174341	0.0149309	0.0323649
MA0721.1	UNCX	0.0174341	0.0149309	0.0323649
MA0654.1	ISX	0.0174341	0.0149309	0.0323649
MA0701.2	LHX9	0.0174341	0.0149309	0.0323649
MA0900.2	HOXA2	0.0193862	0.012973	0.0323592
MA0904.2	HOXB5	0.0193862	0.012973	0.0323592
MA1495.1	HOXA1	0.0193862	0.012973	0.0323592
MA0612.2	EMX1	0.0193862	0.012973	0.0323592
MA0619.1	LIN54	0.0171399	0.0151573	0.0322971
MA0725.1	VSX1	0.0186606	0.01359	0.0322507
MA0726.1	VSX2	0.0186606	0.01359	0.0322507
MA0075.3	PRRX2	0.0186606	0.01359	0.0322507
MA1153.1	SMAD4	0.0164227	0.0158094	0.0322321
MA0674.1	NKX6-1	0.0168556	0.015369	0.0322245
MA0068.2	PAX4	0.0183291	0.0138077	0.0321367
MA0705.1	LHX8	0.0172889	0.0148401	0.032129
MA0675.1	NKX6-2	0.0164617	0.0156266	0.0320883
MA1496.1	HOXA4	0.0167981	0.0152126	0.0320107
MA0893.2	GSX2	0.0185728	0.0133099	0.0318827
MA1507.1	HOXD4	0.0168989	0.0149787	0.0318775
MA0704.1	LHX4	0.0168001	0.015043	0.0318431
MA0702.2	LMX1A	0.0165824	0.014973	0.0315555
MA1489.1	FOXN3	0.0161349	0.0153059	0.0314408
MA0722.1	VAX1	0.0187376	0.0126579	0.0313956
MA1499.1	HOXB4	0.0170054	0.0143149	0.0313203
MA1481.1	DRGX	0.0182103	0.0130984	0.0313088
MA0037.3	GATA3	0.0161578	0.0149745	0.0311323
MA0719.1	RHOXF1	0.0171139	0.0137467	0.0308606
MA1577.1	TLX2	0.0166114	0.0141581	0.0307695
MA0618.1	LBX1	0.0164726	0.0141175	0.0305901
MA0807.1	TBX5	0.0161023	0.0144602	0.0305625
MA0132.2	PDX1	0.0177385	0.0125838	0.0303223
MA0724.1	VENTX	0.0176462	0.0126567	0.0303029
MA0027.2	EN1	0.0165026	0.0136744	0.0301769
MA0693.2	VDR	0.0168883	0.0128795	0.0297678
MA0152.1	NFATC2	0.015013	0.0145969	0.0296099
MA0801.1	MGA	0.0160176	0.0135163	0.0295339
MA0803.1	TBX15	0.0160686	0.0134175	0.029486
MA0164.1	NR2E3	0.0155092	0.0134235	0.0289327
MA1547.1	PITX2	0.0162692	0.012259	0.0285281
MA1500.1	HOXB6	0.0155234	0.0123527	0.0278761
MA0087.1	SOX5	0.0123164	0.0108379	0.0231543
MA0004.1	ARNT	0	0	0
MA0006.1	AHR::ARNT	0	0	0
MA0151.1	ARID3A	0	0	0
MA0130.1	ZNF354C	0	0	0
